# Supplementary material for: Half-Sandwich Rhodium Complexes with Releasable N-Donor Monodentate Ligands: Solution Chemical Properties and the Possibility for Acidosis Activation
Source: Pharmaceutics. 2023 Jan 20;15(2):356. doi: 10.3390/pharmaceutics15020356 (PMC9964319; doi:10.3390/pharmaceutics15020356)
Supplement: Supplementary file 1 [file pharmaceutics-15-00356-s001.zip]

Archive with 1 entries (1 files):
- pharmaceutics-2128187-supplementary.pdf
